# Supplementary material for: Staphylococcal Enterotoxin C—An Update on SEC Variants, Their Structure and Properties, and Their Role in Foodborne Intoxications
Source: Toxins (Basel). 2020 Sep 10;12(9):584. doi: 10.3390/toxins12090584 (PMC7551944; doi:10.3390/toxins12090584)
Supplement: Supplementary file 1 [file toxins-12-00584-s001.zip › toxins-905136 - supplementary Table S1.xlsx]

## Sheet: Tabelle1
Accession numbers
Object	Accession number	Platform
SEA	P0A0L2	PDB
SEB	P01552	PDB
SEC1	KX168614	NCBI
SEC2	CP010944.1	NCBI
SEC3	BA000018.3	NCBI
SEC4	BA000033.2	NCBI
SECbovine	AJ938182.1	NCBI
SECovine	CP001996	NCBI
SED	P20723	PDB
SEE	P12993	PDB
SEG	P0A0L8	PDB
SEH	P0A0M0	PDB
SEI	O85383	PDB
SEJ	Q76LS7	PDB
SEK	O54476	PDB
SEL	A0A0H3JSD8	PDB
SEM	A0A389VJ56	PDB
SEN	A5JJ08	PDB
SEO	A0A162H0T9	PDB
SEP	A0A0H3JQX0	PDB
SEQ	Q93CC6	PDB
SER	Q76LS8	PDB
SES	A0A0U1MSV1	PDB
SET	B0I1V6	PDB
SEU	Q6XXM5	PDB
SEV	ABK27165.1	NCBI
SEW	BAB42694.1	NCBI
SEX	G0Z026	PDB
SEY	A0A0K2S2V0	PDB
SEZ	A0A5P6A8A0	PDB
Crystal structure of SEC2	1UNS	PDB
Crystal structure of T-cell receptor V beta domain variant complexed with superantigen SEC3	2AQ3	PDB
Crystal Structure of the Complex of the MHC Class II Molecule HLA-DR1 (HA peptide 306-318) with the superantigen SEC3 Variant 3B2	1JWU	PDB
Crystal structure of mouse MHC class II I-Ab/3K peptide complexed with mouse TCR B3K506	3C5Z	PDB
immune complex - TCR MHCII complex	4Y19	PDB
